# Supplementary material for: Efficacy of Streptococcus salivarius Blis K12 in the Prevention of Upper Respiratory Tract Infections in Physically Active Individuals: A Randomized Controlled Trial
Source: Microorganisms. 2024 Oct 26;12(11):2164. doi: 10.3390/microorganisms12112164 (PMC11597022; doi:10.3390/microorganisms12112164)
Supplement: Supplementary file 1 [file microorganisms-12-02164-s001.zip]

Archive with 1 entries (1 files):
- microorganisms-3279388-supplementary.pdf
